# Supplementary material for: The poplar VQ1 gene confers salt tolerance and pathogen resistance in transgenic Arabidopsis plants via changes in hormonal signaling
Source: G3 (Bethesda). 2022 Feb 23;12(4):jkac044. doi: 10.1093/g3journal/jkac044 (PMC8982420; doi:10.1093/g3journal/jkac044)
Supplement: jkac044_Supplementary_Data [file jkac044_supplementary_data.zip]

Archive with 1 entries (1 files):
- jkac044_Supplementary_Data.xlsx
