# Supplementary material for: The poplar VQ1 gene confers salt tolerance and pathogen resistance in transgenic Arabidopsis plants via changes in hormonal signaling
Source: G3 (Bethesda). 2022 Feb 23;12(4):jkac044. doi: 10.1093/g3journal/jkac044 (PMC8982420; doi:10.1093/g3journal/jkac044)
Supplement: jkac044_Supplementary_Data [file jkac044_supplementary_data.zip › jkac044_Supplementary_Data.xlsx]

## Sheet: Table S1
Table S1. qRT-PCR Primers used in this research.
Used for	Names	Gene ID	Sequences (5’-3’)
			Forward	Reverse
qRT-PCR	AtNCED2	AT4G18350	CGGCGTCGGAGTAGCAAA	TCTGACATAGCTAAAAGCCGGTTA
qRT-PCR	AtABI1	AT4G26080	CCATGGCGGTTCTCAGGTA	CCTCCGCCAAAGCCAAA
qRT-PCR	AtKUP6	AT1G70300	GCAGAGACCAACGGAGAGGATGA	CCGGGACAACAAACCTCACTCTC
qRT-PCR
qRT-PCR	WRKY70	AT3G56400	CATGGATTCCGAAGATCACA	CTGGCCACACCAATGACAA
qRT-PCR	NPR1	AT1G64280	TGAAGATGACGCTGCTCGATCTT	CCCTTCATTTCGGCGATCTCCATT
qRT-PCR	PDF1.2	AT5G44420	ATGGCTAAGTTTGCTTCCATCATCAC	TGACCATGTCCCACTTGGCT
qRT-PCR	MPK6	AT2G43790	AAGCATTATCCGAAGAACA	ACAGCCTACAGACCAAACA
qRT-PCR
qRT-PCR	actin-2	AT3G18780	GATTCAGATGCCCAGAAAGTCTTG	TGGATTCCAGCAGCTTCCAT

## Sheet: Table S2
Gene	Forward primer	Reverse primer
qPtVQ1	AAGCCATCAAGGTCGTGTATAT	GAGCTTGTTGTTGATGGTGATT
